# Supplementary material for: Super-Transparent Soil for In Situ Observation of Root Phenotypes
Source: Molecules. 2024 Jun 5;29(11):2677. doi: 10.3390/molecules29112677 (PMC11173578; doi:10.3390/molecules29112677)
Supplement: Supplementary file 1 [file molecules-29-02677-s001.zip]

Archive with 1 entries (1 files):
- molecules-2985752-supplementary.pdf
